# Supplementary material for: Identification of an Immune-Related Gene Signature for Prognostic Prediction in Glioblastoma: Insights from Integrated Bulk and Single-Cell RNA Sequencing
Source: Cancers (Basel). 2025 May 28;17(11):1799. doi: 10.3390/cancers17111799 (PMC12153616; doi:10.3390/cancers17111799)
Supplement: Supplementary file 1 [file cancers-17-01799-s001.zip]

Archive with 1 entries (1 files):
- cancers-3656513-supplementary.pdf
